# Supplementary material for: Primary visual cortex straightens natural video trajectories
Source: Nat Commun. 2021 Oct 13;12:5982. doi: 10.1038/s41467-021-25939-z (PMC8514453; doi:10.1038/s41467-021-25939-z)
Supplement: Supplementary file 4 — Source Data [file 41467_2021_25939_MOESM4_ESM.xlsx]

## Sheet: Figure1g
Neural curvature (deg)	Pseudo-population estimate (deg)
100.931	116.742
51.3378	36.2732
66.3535	88.5451
47.4975	54.1062
71.2473	94.0965
47.4073	120.362
61.9656	125.135
106.967	96.8656
76.5437	156.145
54.0761	75.9115
70.3698	80.02
108.058	127.328
23.0504	55.1664
8.80227	63.036
67.2795	90.4014
46.6331	66.1944
20.9873	86.2599
73.2093	118.631
177.968	178.082
49.4572	37.5928
71.9072	86.8053
83.4148	81.9467
85.0314	61.4106
131.051	100.761
83.6985	99.7578
123.445	105.841
122.869	96.5246
90.1232	94.8421
120.828	117.82
66.756	68.4246
51.0078	76.4064
57.5227	75.8081
90.4773	96.7974
54.9295	25.2782
68.4738	57.4472
43.9476	45.546
52.9258	27.2819
48.1309	30.5084
37.7583	76.38
60.7405	47.3847
82.3129	81.012
32.6621	85.5604
52.1032	118.273
34.646	89.6668
80.771	89.8207
80.4323	41.5496
21.1413	81.0054
70.7745	90.32
77.7842	79.9826
36.3858	69.4935
74.2298	114.274
104.237	118.633
84.4002	76.9672
65.5595	60.5638
42.5773	86.4534
50.1918	45.502
85.5483	73.9254
62.5968	68.1453
27.8651	45.6868
69.6395	83.6865
21.6955	42.4558
32.4927	45.1259
49.1119	38.2131
83.1707	83.3742
98.2062	38.356
40.5054	19.9335
72.8859	29.4197
56.1876	101.94
120.091	84.7554
66.127	119.661
54.3664	71.3147
91.5792	103.631
26.9149	59.2991
41.7393	69.2824
51.991	89.5018
87.3254	96.738
137.937	125.01
15.1763	47.6619
100.478	138.052
55.3078	137.826
6.11892	108.63
81.7278	61.4854
46.1228	73.7846
49.62	125.529
27.8563	35.0107
87.2595	125.595
98.4833	117.815
52.675	81.8082
43.677	58.791
82.4602	106.739
38.5105	59.3673
43.07	63.1965
71.8038	98.6735
110.261	106.163
73.0399	120.677
46.6265	106.451
55.9149	110.971
47.8846	105.221
106.461	108.622
135.474	121.724
120.531	124.812
114.922	126.149
117.416	118.647
153.371	108.168
93.6731	119.414
153.32	143.52
128.728	139.651
174.631	139.768
120.163	116.436
121.872	137.775
170.681	136.269
93.5609	100.539
116.554	101.291
98.9562	115.93
169.031	89.658
117.696	102.274
109.003	135.512
111.377	111.769
88.5066	106.545
123.025	130.326
102.788	95.6977
90.5125	82.2415
47.7306	113.243
40.3866	59.7368
106.789	91.6903
62.3637	45.4206
123.933	141.03
133.805	129.206
76.2753	76.877
58.9413	62.8622
77.9513	110.304
53.4163	47.9852
74.6829	94.919
102.009	134.289
106.19	103.301
82.3613	88.1074
44.2731	108.679
105.898	118.112
61.2464	69.168
36.4232	81.2429
89.4171	119.032
87.0703	79.5362
133.101	110.036
124.754	125.823
89.5997	84.894
108.951	107.348
97.5728	111.8
109.553	98.2138
113.651	89.9923
92.5602	93.2101
120.762	120.041
96.2509	88.8332
144.804	126.811
133.653	123.85
131.555	131.362
114.746	96.1947
93.6049	92.3303
93.5587	95.3831
94.1768	91.7673
44.2115	84.1946
126.683	122.669
55.4882	58.6481
64.429	70.3183
84.3672	71.616
94.4253	96.0892
97.6102	70.1512
29.9765	67.4524
53.9199	69.157
44.8295	30.724
54.45	76.0369
87.9809	76.2656
44.5436	47.807
83.0057	92.7834
90.97	89.515
105.678	109.121
129.628	116.962
45.1991	50.5277
76.812	83.8713
43.5692	87.21
93.8425	86.3192
82.9903	71.5632
73.7459	59.6136
89.8592	90.9381
110.319	109.642
42.6675	45.4668
47.4359	36.6163
77.5972	65.992
51.1068	50.8621
66.4811	67.8747
97.6937	91.5341
56.3086	51.7308
90.1958	85.0744
93.1672	94.5209
123.564	113.403
83.7183	81.0714
62.83	46.9734
79.5833	71.7523
98.5779	95.4865
49.2967	48.6274
105.797	102.391
35.7413	102.945
81.4749	99.01
54.5226	99.4785
110.717	102.615
47.4667	74.031
34.8594	111.943
65.2934	60.61
36.1812	43.1332
102.225	100.044
61.7434	77.9944
145.64	99.2717
55.5497	76.1226
116.319	125.832
74.0385	88.0348
59.9949	103.134
74.0803	92.9132
113.811	126.094
54.9581	80.803
105.915	84.8764
68.2473	44.8862
93.429	90.43
63.4348	53.8929
62.7838	100.91
34.9253	83.2774
62.058	53.1781
63.0477	64.4722
86.868	91.1228
93.8843	80.2202
124.404	122.256
92.4788	83.427
119.046	118.902
100.276	113.559
48.1639	65.7633
50.8055	70.9935
111.003	100.673
121.657	121.062
156.116	166.421
116.855	114.916
134.22	147.114
110.16	118.946
133.33	131.045
138.285	145.178
76.1148	83.3214
100.412	130.64
90.5191	86.5942
81.675	112.631
106.65	120.971
94.1526	117.265
108.566	119.744
102.097	117.855
93.2794	95.9528
112.201	99.6149
106.652	99.3707
90.1958	84.4629
119.391	129.474
101.549	142.205
88.0447	61.0873
120.685	111.542
123.874	127.418
95.9562	93.1155
98.6373	124.482
107.002	92.4821

## Sheet: Figure2a
	Unit 1	Unit 2	Unit 3	Unit 4	Unit 5	Unit 6	Unit 7	Unit 8	Unit 9	Unit 10	Unit 11	Unit 12	Unit 13	Unit 14	Unit 15	Unit 16	Unit 17	Unit 18	Unit 19	Unit 20	Unit 21	Unit 22	Unit 23	Unit 24	Unit 25	Unit 26	Unit 27	Unit 28	Unit 29	Unit 30	Unit 31	Unit 32	Unit 33	Unit 34	Unit 35	Unit 36	Unit 37	Unit 38	Unit 39
Spike time	NaN	0.014	-0.0116333	0.768533	0.0402333	NaN	0.0141667	0.0337	0.1531	-0.0211	0.585233	0.0142333	NaN	-0.00426667	0.9477	0.0241	0.387433	0.0405333	0.138533	-0.0253333	0.333	0.0189	0.0235667	0.471733	0.0248	-0.0485333	0.3862	0.0292	0.386233	-0.0169333	0.157733	0.0594667	0.0542	0.485633	0.102167	0.118367	0.0198667	-0.0401667	-0.0458333
	NaN	0.0232667	0.387967	0.774367	0.0475667	NaN	0.722933	0.7086	0.1657	0.052	1.68607	0.0187333	NaN	0.0175	1.22583	0.0369	0.388233	0.0522333	0.252733	0.0235667	0.3538	0.0213	0.115267	NaN	0.3499	-0.0336667	0.782233	0.0381333	0.819533	0.0538333	0.9669	0.115967	0.163167	0.6009	0.3586	0.695367	0.0248	-0.0379333	0.0337333
	NaN	0.0642	0.737367	0.825367	0.0604	NaN	0.878133	0.7298	0.203233	0.0551333	NaN	0.218433	NaN	0.0227667	1.78363	0.0439333	0.550467	0.387233	0.733867	0.0349	0.642167	0.026	0.2514	NaN	0.357567	-0.0269333	1.6948	1.68863	1.61093	0.912167	1.13893	0.327867	0.3244	0.631367	0.943	1.22963	0.0283	0.0228667	0.352067
	NaN	0.0671	0.803	0.904433	0.3406	NaN	1.22297	0.817333	0.7052	0.3124	NaN	0.326567	NaN	0.1211	NaN	0.0494333	0.561433	0.3876	1.60987	0.0446667	0.669533	0.0343	0.271	NaN	0.3694	0.0176667	NaN	NaN	1.62	1.03093	1.14097	0.332967	0.451133	0.846267	1.63297	1.2425	0.0355667	0.0233	0.3826
	NaN	0.104333	0.806467	1.0177	0.357533	NaN	1.64113	0.855933	1.5502	0.875367	NaN	0.3503	NaN	0.158533	NaN	0.326633	0.866867	0.413467	NaN	0.3473	0.693833	0.4835	0.395467	NaN	0.384633	0.153167	NaN	NaN	1.64683	1.14843	1.21047	0.4334	0.635767	0.9174	1.75527	1.5802	0.0487333	0.0235333	0.488867
	NaN	0.109867	0.8189	1.53797	0.3806	NaN	1.69493	0.865433	1.60053	0.885533	NaN	0.3585	NaN	0.408167	NaN	0.352833	1.60383	0.491533	NaN	0.376333	0.718167	0.485867	1.63337	NaN	1.5505	0.245533	NaN	NaN	1.6873	1.60557	1.21227	0.4857	0.6423	1.00983	NaN	1.5845	0.0502667	0.0245667	0.492367
	NaN	0.362867	0.8216	1.69517	0.716	NaN	NaN	0.918433	1.7198	0.927933	NaN	0.3616	NaN	0.415267	NaN	0.3613	NaN	0.514467	NaN	0.383133	0.7799	0.539533	1.72853	NaN	1.56077	0.371033	NaN	NaN	NaN	NaN	1.21417	0.520367	0.645367	1.45987	NaN	1.61687	0.0614333	0.0249667	0.734867
	NaN	0.769333	0.8297	1.7667	0.747333	NaN	NaN	0.9398	NaN	0.9539	NaN	0.368167	NaN	0.512733	NaN	0.370633	NaN	0.5192	NaN	0.645	0.875433	0.7306	NaN	NaN	1.5896	0.379567	NaN	NaN	NaN	NaN	NaN	0.674233	0.6506	1.5161	NaN	NaN	0.0648333	0.0252333	1.60637
	NaN	0.781667	1.5819	NaN	0.9175	NaN	NaN	1.76553	NaN	1.0115	NaN	0.3817	NaN	0.524767	NaN	0.384333	NaN	0.522833	NaN	0.7496	1.2116	0.733033	NaN	NaN	NaN	0.429967	NaN	NaN	NaN	NaN	NaN	0.7018	0.6535	1.63033	NaN	NaN	0.0672	0.0379	NaN
	NaN	0.801867	1.61833	NaN	0.9215	NaN	NaN	1.7933	NaN	1.0495	NaN	0.3837	NaN	0.5497	NaN	0.393067	NaN	0.526667	NaN	0.7684	1.56677	1.07103	NaN	NaN	NaN	0.467733	NaN	NaN	NaN	NaN	NaN	0.717667	0.659567	1.63217	NaN	NaN	0.118167	0.0396667	NaN
	NaN	0.804667	1.63127	NaN	0.948933	NaN	NaN	NaN	NaN	1.68057	NaN	0.388733	NaN	0.559433	NaN	0.418567	NaN	0.532367	NaN	0.782733	1.67423	1.23407	NaN	NaN	NaN	0.493767	NaN	NaN	NaN	NaN	NaN	0.727167	0.661933	1.68337	NaN	NaN	0.124133	0.107967	NaN
	NaN	0.833967	NaN	NaN	0.969367	NaN	NaN	NaN	NaN	1.70887	NaN	0.399333	NaN	0.5637	NaN	0.488	NaN	0.534633	NaN	0.863433	1.70853	1.2369	NaN	NaN	NaN	0.606233	NaN	NaN	NaN	NaN	NaN	0.737367	0.6645	NaN	NaN	NaN	0.130533	0.308567	NaN
	NaN	0.8363	NaN	NaN	1.0218	NaN	NaN	NaN	NaN	NaN	NaN	0.4639	NaN	0.908833	NaN	0.498233	NaN	0.5583	NaN	0.934533	NaN	1.23953	NaN	NaN	NaN	0.6675	NaN	NaN	NaN	NaN	NaN	0.752167	0.667467	NaN	NaN	NaN	0.149467	0.3104	NaN
	NaN	1.0213	NaN	NaN	1.02663	NaN	NaN	NaN	NaN	NaN	NaN	0.466633	NaN	0.9164	NaN	0.657067	NaN	0.7747	NaN	0.9424	NaN	1.24603	NaN	NaN	NaN	0.680233	NaN	NaN	NaN	NaN	NaN	0.9452	0.670733	NaN	NaN	NaN	0.162133	0.331	NaN
	NaN	1.07703	NaN	NaN	1.06637	NaN	NaN	NaN	NaN	NaN	NaN	0.4907	NaN	1.0142	NaN	0.720067	NaN	0.823767	NaN	1.05373	NaN	1.25463	NaN	NaN	NaN	0.704333	NaN	NaN	NaN	NaN	NaN	0.962833	0.673867	NaN	NaN	NaN	0.1685	0.349533	NaN
	NaN	1.08097	NaN	NaN	1.07697	NaN	NaN	NaN	NaN	NaN	NaN	0.519367	NaN	1.02527	NaN	0.722667	NaN	1.29567	NaN	1.2034	NaN	1.31063	NaN	NaN	NaN	0.734667	NaN	NaN	NaN	NaN	NaN	0.965567	0.679367	NaN	NaN	NaN	0.172033	0.446267	NaN
	NaN	1.08387	NaN	NaN	1.09147	NaN	NaN	NaN	NaN	NaN	NaN	0.5221	NaN	1.13233	NaN	0.733467	NaN	1.6009	NaN	1.26307	NaN	1.62153	NaN	NaN	NaN	0.748233	NaN	NaN	NaN	NaN	NaN	1.01803	0.6869	NaN	NaN	NaN	0.376167	0.4505	NaN
	NaN	1.20597	NaN	NaN	1.1104	NaN	NaN	NaN	NaN	NaN	NaN	0.5273	NaN	1.2003	NaN	0.784333	NaN	NaN	NaN	1.51893	NaN	1.62557	NaN	NaN	NaN	0.759367	NaN	NaN	NaN	NaN	NaN	1.0196	0.689433	NaN	NaN	NaN	0.531033	0.747767	NaN
	NaN	1.2254	NaN	NaN	1.24743	NaN	NaN	NaN	NaN	NaN	NaN	0.645933	NaN	1.22257	NaN	1.53197	NaN	NaN	NaN	1.57723	NaN	1.63013	NaN	NaN	NaN	0.819267	NaN	NaN	NaN	NaN	NaN	1.07407	0.695033	NaN	NaN	NaN	0.542333	1.0527	NaN
	NaN	1.30903	NaN	NaN	1.31703	NaN	NaN	NaN	NaN	NaN	NaN	0.649733	NaN	1.22967	NaN	1.5351	NaN	NaN	NaN	1.6506	NaN	NaN	NaN	NaN	NaN	0.8348	NaN	NaN	NaN	NaN	NaN	1.2673	0.698467	NaN	NaN	NaN	0.6595	1.59023	NaN
	NaN	1.33793	NaN	NaN	1.3262	NaN	NaN	NaN	NaN	NaN	NaN	0.686533	NaN	1.38647	NaN	1.55577	NaN	NaN	NaN	1.69303	NaN	NaN	NaN	NaN	NaN	0.8941	NaN	NaN	NaN	NaN	NaN	1.3026	0.7014	NaN	NaN	NaN	0.7718	1.6171	NaN
	NaN	1.51537	NaN	NaN	1.52387	NaN	NaN	NaN	NaN	NaN	NaN	0.705867	NaN	1.40173	NaN	1.5655	NaN	NaN	NaN	1.7601	NaN	NaN	NaN	NaN	NaN	0.8996	NaN	NaN	NaN	NaN	NaN	1.50573	0.704467	NaN	NaN	NaN	0.816967	1.6274	NaN
	NaN	1.5198	NaN	NaN	1.52703	NaN	NaN	NaN	NaN	NaN	NaN	0.7267	NaN	1.7171	NaN	1.5813	NaN	NaN	NaN	NaN	NaN	NaN	NaN	NaN	NaN	0.9006	NaN	NaN	NaN	NaN	NaN	1.5215	0.708167	NaN	NaN	NaN	0.845867	1.6297	NaN
	NaN	1.55517	NaN	NaN	1.53303	NaN	NaN	NaN	NaN	NaN	NaN	0.742933	NaN	1.74737	NaN	1.59507	NaN	NaN	NaN	NaN	NaN	NaN	NaN	NaN	NaN	0.924133	NaN	NaN	NaN	NaN	NaN	1.5314	0.713433	NaN	NaN	NaN	0.848367	1.66197	NaN
	NaN	1.63857	NaN	NaN	1.58533	NaN	NaN	NaN	NaN	NaN	NaN	0.750967	NaN	1.76983	NaN	1.60423	NaN	NaN	NaN	NaN	NaN	NaN	NaN	NaN	NaN	0.9837	NaN	NaN	NaN	NaN	NaN	1.54497	0.717933	NaN	NaN	NaN	0.9368	1.66947	NaN
	NaN	1.7565	NaN	NaN	1.68923	NaN	NaN	NaN	NaN	NaN	NaN	0.7731	NaN	NaN	NaN	1.6138	NaN	NaN	NaN	NaN	NaN	NaN	NaN	NaN	NaN	1.03493	NaN	NaN	NaN	NaN	NaN	1.5478	0.724133	NaN	NaN	NaN	1.04263	1.68457	NaN
	NaN	1.76147	NaN	NaN	1.7628	NaN	NaN	NaN	NaN	NaN	NaN	0.8902	NaN	NaN	NaN	1.75347	NaN	NaN	NaN	NaN	NaN	NaN	NaN	NaN	NaN	1.0797	NaN	NaN	NaN	NaN	NaN	1.54917	0.726867	NaN	NaN	NaN	1.13917	1.79017	NaN
	NaN	1.79557	NaN	NaN	1.76737	NaN	NaN	NaN	NaN	NaN	NaN	0.891933	NaN	NaN	NaN	1.785	NaN	NaN	NaN	NaN	NaN	NaN	NaN	NaN	NaN	1.11193	NaN	NaN	NaN	NaN	NaN	1.5528	0.7366	NaN	NaN	NaN	1.1413	NaN	NaN
	NaN	1.79783	NaN	NaN	1.7739	NaN	NaN	NaN	NaN	NaN	NaN	0.8942	NaN	NaN	NaN	NaN	NaN	NaN	NaN	NaN	NaN	NaN	NaN	NaN	NaN	1.11793	NaN	NaN	NaN	NaN	NaN	1.5782	0.738933	NaN	NaN	NaN	1.14457	NaN	NaN
	NaN	NaN	NaN	NaN	NaN	NaN	NaN	NaN	NaN	NaN	NaN	0.9038	NaN	NaN	NaN	NaN	NaN	NaN	NaN	NaN	NaN	NaN	NaN	NaN	NaN	1.15197	NaN	NaN	NaN	NaN	NaN	1.58967	0.7421	NaN	NaN	NaN	1.20583	NaN	NaN
	NaN	NaN	NaN	NaN	NaN	NaN	NaN	NaN	NaN	NaN	NaN	0.919733	NaN	NaN	NaN	NaN	NaN	NaN	NaN	NaN	NaN	NaN	NaN	NaN	NaN	1.23173	NaN	NaN	NaN	NaN	NaN	1.59897	0.7463	NaN	NaN	NaN	1.20833	NaN	NaN
	NaN	NaN	NaN	NaN	NaN	NaN	NaN	NaN	NaN	NaN	NaN	0.929367	NaN	NaN	NaN	NaN	NaN	NaN	NaN	NaN	NaN	NaN	NaN	NaN	NaN	1.24083	NaN	NaN	NaN	NaN	NaN	1.61287	0.749967	NaN	NaN	NaN	1.2639	NaN	NaN
	NaN	NaN	NaN	NaN	NaN	NaN	NaN	NaN	NaN	NaN	NaN	1.101	NaN	NaN	NaN	NaN	NaN	NaN	NaN	NaN	NaN	NaN	NaN	NaN	NaN	1.2944	NaN	NaN	NaN	NaN	NaN	1.6186	0.752367	NaN	NaN	NaN	1.3304	NaN	NaN
	NaN	NaN	NaN	NaN	NaN	NaN	NaN	NaN	NaN	NaN	NaN	1.25933	NaN	NaN	NaN	NaN	NaN	NaN	NaN	NaN	NaN	NaN	NaN	NaN	NaN	1.35167	NaN	NaN	NaN	NaN	NaN	1.65273	0.7555	NaN	NaN	NaN	1.3458	NaN	NaN
	NaN	NaN	NaN	NaN	NaN	NaN	NaN	NaN	NaN	NaN	NaN	1.30083	NaN	NaN	NaN	NaN	NaN	NaN	NaN	NaN	NaN	NaN	NaN	NaN	NaN	1.37733	NaN	NaN	NaN	NaN	NaN	1.66663	0.761667	NaN	NaN	NaN	1.34883	NaN	NaN
	NaN	NaN	NaN	NaN	NaN	NaN	NaN	NaN	NaN	NaN	NaN	1.30427	NaN	NaN	NaN	NaN	NaN	NaN	NaN	NaN	NaN	NaN	NaN	NaN	NaN	1.38997	NaN	NaN	NaN	NaN	NaN	1.68373	0.794033	NaN	NaN	NaN	1.35313	NaN	NaN
	NaN	NaN	NaN	NaN	NaN	NaN	NaN	NaN	NaN	NaN	NaN	1.51787	NaN	NaN	NaN	NaN	NaN	NaN	NaN	NaN	NaN	NaN	NaN	NaN	NaN	1.40877	NaN	NaN	NaN	NaN	NaN	1.7016	0.7965	NaN	NaN	NaN	1.5202	NaN	NaN
	NaN	NaN	NaN	NaN	NaN	NaN	NaN	NaN	NaN	NaN	NaN	1.53687	NaN	NaN	NaN	NaN	NaN	NaN	NaN	NaN	NaN	NaN	NaN	NaN	NaN	1.43873	NaN	NaN	NaN	NaN	NaN	NaN	0.8001	NaN	NaN	NaN	1.5219	NaN	NaN
	NaN	NaN	NaN	NaN	NaN	NaN	NaN	NaN	NaN	NaN	NaN	1.61363	NaN	NaN	NaN	NaN	NaN	NaN	NaN	NaN	NaN	NaN	NaN	NaN	NaN	1.46407	NaN	NaN	NaN	NaN	NaN	NaN	0.8026	NaN	NaN	NaN	1.56343	NaN	NaN
	NaN	NaN	NaN	NaN	NaN	NaN	NaN	NaN	NaN	NaN	NaN	1.61557	NaN	NaN	NaN	NaN	NaN	NaN	NaN	NaN	NaN	NaN	NaN	NaN	NaN	1.50933	NaN	NaN	NaN	NaN	NaN	NaN	0.805567	NaN	NaN	NaN	1.6007	NaN	NaN
	NaN	NaN	NaN	NaN	NaN	NaN	NaN	NaN	NaN	NaN	NaN	1.62513	NaN	NaN	NaN	NaN	NaN	NaN	NaN	NaN	NaN	NaN	NaN	NaN	NaN	1.52853	NaN	NaN	NaN	NaN	NaN	NaN	0.8111	NaN	NaN	NaN	1.6267	NaN	NaN
	NaN	NaN	NaN	NaN	NaN	NaN	NaN	NaN	NaN	NaN	NaN	1.6314	NaN	NaN	NaN	NaN	NaN	NaN	NaN	NaN	NaN	NaN	NaN	NaN	NaN	1.53163	NaN	NaN	NaN	NaN	NaN	NaN	0.8136	NaN	NaN	NaN	1.63273	NaN	NaN
	NaN	NaN	NaN	NaN	NaN	NaN	NaN	NaN	NaN	NaN	NaN	1.6504	NaN	NaN	NaN	NaN	NaN	NaN	NaN	NaN	NaN	NaN	NaN	NaN	NaN	1.55913	NaN	NaN	NaN	NaN	NaN	NaN	0.8185	NaN	NaN	NaN	1.65163	NaN	NaN
	NaN	NaN	NaN	NaN	NaN	NaN	NaN	NaN	NaN	NaN	NaN	1.66907	NaN	NaN	NaN	NaN	NaN	NaN	NaN	NaN	NaN	NaN	NaN	NaN	NaN	1.5841	NaN	NaN	NaN	NaN	NaN	NaN	0.824233	NaN	NaN	NaN	1.71683	NaN	NaN
	NaN	NaN	NaN	NaN	NaN	NaN	NaN	NaN	NaN	NaN	NaN	NaN	NaN	NaN	NaN	NaN	NaN	NaN	NaN	NaN	NaN	NaN	NaN	NaN	NaN	1.5917	NaN	NaN	NaN	NaN	NaN	NaN	0.827367	NaN	NaN	NaN	1.73787	NaN	NaN
	NaN	NaN	NaN	NaN	NaN	NaN	NaN	NaN	NaN	NaN	NaN	NaN	NaN	NaN	NaN	NaN	NaN	NaN	NaN	NaN	NaN	NaN	NaN	NaN	NaN	1.60213	NaN	NaN	NaN	NaN	NaN	NaN	0.8635	NaN	NaN	NaN	1.75733	NaN	NaN
	NaN	NaN	NaN	NaN	NaN	NaN	NaN	NaN	NaN	NaN	NaN	NaN	NaN	NaN	NaN	NaN	NaN	NaN	NaN	NaN	NaN	NaN	NaN	NaN	NaN	1.60473	NaN	NaN	NaN	NaN	NaN	NaN	0.9536	NaN	NaN	NaN	1.76093	NaN	NaN
	NaN	NaN	NaN	NaN	NaN	NaN	NaN	NaN	NaN	NaN	NaN	NaN	NaN	NaN	NaN	NaN	NaN	NaN	NaN	NaN	NaN	NaN	NaN	NaN	NaN	1.62253	NaN	NaN	NaN	NaN	NaN	NaN	0.957267	NaN	NaN	NaN	1.7636	NaN	NaN
	NaN	NaN	NaN	NaN	NaN	NaN	NaN	NaN	NaN	NaN	NaN	NaN	NaN	NaN	NaN	NaN	NaN	NaN	NaN	NaN	NaN	NaN	NaN	NaN	NaN	1.65267	NaN	NaN	NaN	NaN	NaN	NaN	0.963867	NaN	NaN	NaN	1.76767	NaN	NaN
	NaN	NaN	NaN	NaN	NaN	NaN	NaN	NaN	NaN	NaN	NaN	NaN	NaN	NaN	NaN	NaN	NaN	NaN	NaN	NaN	NaN	NaN	NaN	NaN	NaN	1.67203	NaN	NaN	NaN	NaN	NaN	NaN	0.966467	NaN	NaN	NaN	NaN	NaN	NaN
	NaN	NaN	NaN	NaN	NaN	NaN	NaN	NaN	NaN	NaN	NaN	NaN	NaN	NaN	NaN	NaN	NaN	NaN	NaN	NaN	NaN	NaN	NaN	NaN	NaN	NaN	NaN	NaN	NaN	NaN	NaN	NaN	0.969867	NaN	NaN	NaN	NaN	NaN	NaN
	NaN	NaN	NaN	NaN	NaN	NaN	NaN	NaN	NaN	NaN	NaN	NaN	NaN	NaN	NaN	NaN	NaN	NaN	NaN	NaN	NaN	NaN	NaN	NaN	NaN	NaN	NaN	NaN	NaN	NaN	NaN	NaN	0.985367	NaN	NaN	NaN	NaN	NaN	NaN
	NaN	NaN	NaN	NaN	NaN	NaN	NaN	NaN	NaN	NaN	NaN	NaN	NaN	NaN	NaN	NaN	NaN	NaN	NaN	NaN	NaN	NaN	NaN	NaN	NaN	NaN	NaN	NaN	NaN	NaN	NaN	NaN	1.00617	NaN	NaN	NaN	NaN	NaN	NaN
	NaN	NaN	NaN	NaN	NaN	NaN	NaN	NaN	NaN	NaN	NaN	NaN	NaN	NaN	NaN	NaN	NaN	NaN	NaN	NaN	NaN	NaN	NaN	NaN	NaN	NaN	NaN	NaN	NaN	NaN	NaN	NaN	1.02247	NaN	NaN	NaN	NaN	NaN	NaN
	NaN	NaN	NaN	NaN	NaN	NaN	NaN	NaN	NaN	NaN	NaN	NaN	NaN	NaN	NaN	NaN	NaN	NaN	NaN	NaN	NaN	NaN	NaN	NaN	NaN	NaN	NaN	NaN	NaN	NaN	NaN	NaN	1.05337	NaN	NaN	NaN	NaN	NaN	NaN
	NaN	NaN	NaN	NaN	NaN	NaN	NaN	NaN	NaN	NaN	NaN	NaN	NaN	NaN	NaN	NaN	NaN	NaN	NaN	NaN	NaN	NaN	NaN	NaN	NaN	NaN	NaN	NaN	NaN	NaN	NaN	NaN	1.2115	NaN	NaN	NaN	NaN	NaN	NaN
	NaN	NaN	NaN	NaN	NaN	NaN	NaN	NaN	NaN	NaN	NaN	NaN	NaN	NaN	NaN	NaN	NaN	NaN	NaN	NaN	NaN	NaN	NaN	NaN	NaN	NaN	NaN	NaN	NaN	NaN	NaN	NaN	1.2389	NaN	NaN	NaN	NaN	NaN	NaN
	NaN	NaN	NaN	NaN	NaN	NaN	NaN	NaN	NaN	NaN	NaN	NaN	NaN	NaN	NaN	NaN	NaN	NaN	NaN	NaN	NaN	NaN	NaN	NaN	NaN	NaN	NaN	NaN	NaN	NaN	NaN	NaN	1.24183	NaN	NaN	NaN	NaN	NaN	NaN
	NaN	NaN	NaN	NaN	NaN	NaN	NaN	NaN	NaN	NaN	NaN	NaN	NaN	NaN	NaN	NaN	NaN	NaN	NaN	NaN	NaN	NaN	NaN	NaN	NaN	NaN	NaN	NaN	NaN	NaN	NaN	NaN	1.24507	NaN	NaN	NaN	NaN	NaN	NaN
	NaN	NaN	NaN	NaN	NaN	NaN	NaN	NaN	NaN	NaN	NaN	NaN	NaN	NaN	NaN	NaN	NaN	NaN	NaN	NaN	NaN	NaN	NaN	NaN	NaN	NaN	NaN	NaN	NaN	NaN	NaN	NaN	1.25247	NaN	NaN	NaN	NaN	NaN	NaN
	NaN	NaN	NaN	NaN	NaN	NaN	NaN	NaN	NaN	NaN	NaN	NaN	NaN	NaN	NaN	NaN	NaN	NaN	NaN	NaN	NaN	NaN	NaN	NaN	NaN	NaN	NaN	NaN	NaN	NaN	NaN	NaN	1.2626	NaN	NaN	NaN	NaN	NaN	NaN
	NaN	NaN	NaN	NaN	NaN	NaN	NaN	NaN	NaN	NaN	NaN	NaN	NaN	NaN	NaN	NaN	NaN	NaN	NaN	NaN	NaN	NaN	NaN	NaN	NaN	NaN	NaN	NaN	NaN	NaN	NaN	NaN	1.5233	NaN	NaN	NaN	NaN	NaN	NaN
	NaN	NaN	NaN	NaN	NaN	NaN	NaN	NaN	NaN	NaN	NaN	NaN	NaN	NaN	NaN	NaN	NaN	NaN	NaN	NaN	NaN	NaN	NaN	NaN	NaN	NaN	NaN	NaN	NaN	NaN	NaN	NaN	1.52643	NaN	NaN	NaN	NaN	NaN	NaN
	NaN	NaN	NaN	NaN	NaN	NaN	NaN	NaN	NaN	NaN	NaN	NaN	NaN	NaN	NaN	NaN	NaN	NaN	NaN	NaN	NaN	NaN	NaN	NaN	NaN	NaN	NaN	NaN	NaN	NaN	NaN	NaN	1.53637	NaN	NaN	NaN	NaN	NaN	NaN
	NaN	NaN	NaN	NaN	NaN	NaN	NaN	NaN	NaN	NaN	NaN	NaN	NaN	NaN	NaN	NaN	NaN	NaN	NaN	NaN	NaN	NaN	NaN	NaN	NaN	NaN	NaN	NaN	NaN	NaN	NaN	NaN	1.54557	NaN	NaN	NaN	NaN	NaN	NaN
	NaN	NaN	NaN	NaN	NaN	NaN	NaN	NaN	NaN	NaN	NaN	NaN	NaN	NaN	NaN	NaN	NaN	NaN	NaN	NaN	NaN	NaN	NaN	NaN	NaN	NaN	NaN	NaN	NaN	NaN	NaN	NaN	1.566	NaN	NaN	NaN	NaN	NaN	NaN
	NaN	NaN	NaN	NaN	NaN	NaN	NaN	NaN	NaN	NaN	NaN	NaN	NaN	NaN	NaN	NaN	NaN	NaN	NaN	NaN	NaN	NaN	NaN	NaN	NaN	NaN	NaN	NaN	NaN	NaN	NaN	NaN	1.57057	NaN	NaN	NaN	NaN	NaN	NaN
	NaN	NaN	NaN	NaN	NaN	NaN	NaN	NaN	NaN	NaN	NaN	NaN	NaN	NaN	NaN	NaN	NaN	NaN	NaN	NaN	NaN	NaN	NaN	NaN	NaN	NaN	NaN	NaN	NaN	NaN	NaN	NaN	1.58293	NaN	NaN	NaN	NaN	NaN	NaN
	NaN	NaN	NaN	NaN	NaN	NaN	NaN	NaN	NaN	NaN	NaN	NaN	NaN	NaN	NaN	NaN	NaN	NaN	NaN	NaN	NaN	NaN	NaN	NaN	NaN	NaN	NaN	NaN	NaN	NaN	NaN	NaN	1.58653	NaN	NaN	NaN	NaN	NaN	NaN
	NaN	NaN	NaN	NaN	NaN	NaN	NaN	NaN	NaN	NaN	NaN	NaN	NaN	NaN	NaN	NaN	NaN	NaN	NaN	NaN	NaN	NaN	NaN	NaN	NaN	NaN	NaN	NaN	NaN	NaN	NaN	NaN	1.58973	NaN	NaN	NaN	NaN	NaN	NaN
	NaN	NaN	NaN	NaN	NaN	NaN	NaN	NaN	NaN	NaN	NaN	NaN	NaN	NaN	NaN	NaN	NaN	NaN	NaN	NaN	NaN	NaN	NaN	NaN	NaN	NaN	NaN	NaN	NaN	NaN	NaN	NaN	1.59293	NaN	NaN	NaN	NaN	NaN	NaN
	NaN	NaN	NaN	NaN	NaN	NaN	NaN	NaN	NaN	NaN	NaN	NaN	NaN	NaN	NaN	NaN	NaN	NaN	NaN	NaN	NaN	NaN	NaN	NaN	NaN	NaN	NaN	NaN	NaN	NaN	NaN	NaN	1.62863	NaN	NaN	NaN	NaN	NaN	NaN
	NaN	NaN	NaN	NaN	NaN	NaN	NaN	NaN	NaN	NaN	NaN	NaN	NaN	NaN	NaN	NaN	NaN	NaN	NaN	NaN	NaN	NaN	NaN	NaN	NaN	NaN	NaN	NaN	NaN	NaN	NaN	NaN	1.6337	NaN	NaN	NaN	NaN	NaN	NaN
	NaN	NaN	NaN	NaN	NaN	NaN	NaN	NaN	NaN	NaN	NaN	NaN	NaN	NaN	NaN	NaN	NaN	NaN	NaN	NaN	NaN	NaN	NaN	NaN	NaN	NaN	NaN	NaN	NaN	NaN	NaN	NaN	1.63623	NaN	NaN	NaN	NaN	NaN	NaN
	NaN	NaN	NaN	NaN	NaN	NaN	NaN	NaN	NaN	NaN	NaN	NaN	NaN	NaN	NaN	NaN	NaN	NaN	NaN	NaN	NaN	NaN	NaN	NaN	NaN	NaN	NaN	NaN	NaN	NaN	NaN	NaN	1.63973	NaN	NaN	NaN	NaN	NaN	NaN
	NaN	NaN	NaN	NaN	NaN	NaN	NaN	NaN	NaN	NaN	NaN	NaN	NaN	NaN	NaN	NaN	NaN	NaN	NaN	NaN	NaN	NaN	NaN	NaN	NaN	NaN	NaN	NaN	NaN	NaN	NaN	NaN	1.6448	NaN	NaN	NaN	NaN	NaN	NaN
	NaN	NaN	NaN	NaN	NaN	NaN	NaN	NaN	NaN	NaN	NaN	NaN	NaN	NaN	NaN	NaN	NaN	NaN	NaN	NaN	NaN	NaN	NaN	NaN	NaN	NaN	NaN	NaN	NaN	NaN	NaN	NaN	1.65667	NaN	NaN	NaN	NaN	NaN	NaN
	NaN	NaN	NaN	NaN	NaN	NaN	NaN	NaN	NaN	NaN	NaN	NaN	NaN	NaN	NaN	NaN	NaN	NaN	NaN	NaN	NaN	NaN	NaN	NaN	NaN	NaN	NaN	NaN	NaN	NaN	NaN	NaN	1.6645	NaN	NaN	NaN	NaN	NaN	NaN
	NaN	NaN	NaN	NaN	NaN	NaN	NaN	NaN	NaN	NaN	NaN	NaN	NaN	NaN	NaN	NaN	NaN	NaN	NaN	NaN	NaN	NaN	NaN	NaN	NaN	NaN	NaN	NaN	NaN	NaN	NaN	NaN	1.67307	NaN	NaN	NaN	NaN	NaN	NaN
	NaN	NaN	NaN	NaN	NaN	NaN	NaN	NaN	NaN	NaN	NaN	NaN	NaN	NaN	NaN	NaN	NaN	NaN	NaN	NaN	NaN	NaN	NaN	NaN	NaN	NaN	NaN	NaN	NaN	NaN	NaN	NaN	1.6792	NaN	NaN	NaN	NaN	NaN	NaN
	NaN	NaN	NaN	NaN	NaN	NaN	NaN	NaN	NaN	NaN	NaN	NaN	NaN	NaN	NaN	NaN	NaN	NaN	NaN	NaN	NaN	NaN	NaN	NaN	NaN	NaN	NaN	NaN	NaN	NaN	NaN	NaN	1.67973	NaN	NaN	NaN	NaN	NaN	NaN
	NaN	NaN	NaN	NaN	NaN	NaN	NaN	NaN	NaN	NaN	NaN	NaN	NaN	NaN	NaN	NaN	NaN	NaN	NaN	NaN	NaN	NaN	NaN	NaN	NaN	NaN	NaN	NaN	NaN	NaN	NaN	NaN	1.68253	NaN	NaN	NaN	NaN	NaN	NaN
	NaN	NaN	NaN	NaN	NaN	NaN	NaN	NaN	NaN	NaN	NaN	NaN	NaN	NaN	NaN	NaN	NaN	NaN	NaN	NaN	NaN	NaN	NaN	NaN	NaN	NaN	NaN	NaN	NaN	NaN	NaN	NaN	1.70573	NaN	NaN	NaN	NaN	NaN	NaN
	NaN	NaN	NaN	NaN	NaN	NaN	NaN	NaN	NaN	NaN	NaN	NaN	NaN	NaN	NaN	NaN	NaN	NaN	NaN	NaN	NaN	NaN	NaN	NaN	NaN	NaN	NaN	NaN	NaN	NaN	NaN	NaN	1.76407	NaN	NaN	NaN	NaN	NaN	NaN
	NaN	NaN	NaN	NaN	NaN	NaN	NaN	NaN	NaN	NaN	NaN	NaN	NaN	NaN	NaN	NaN	NaN	NaN	NaN	NaN	NaN	NaN	NaN	NaN	NaN	NaN	NaN	NaN	NaN	NaN	NaN	NaN	1.77157	NaN	NaN	NaN	NaN	NaN	NaN

## Sheet: Figure2b
Movie Frame	Neuron 1	Neuron 2	Neuron 3
1	8.92937	5.57741	0.842558
2	10.4745	5.73594	0.905185
3	10.9022	6.48456	1.06378
4	10.2312	6.98604	1.70916
5	8.3689	6.10093	2.39495
6	7.02661	5.09429	2.93713

## Sheet: Figure2c
	mean	variance	covariance
corr. Coefficients	0.9748	0.9301	0.7968
	0.9743	0.9427	0.8106
	0.9615	0.9234	0.832
	0.9677	0.929	0.7571
	0.9625	0.9156	0.7985
	0.9628	0.9248	0.8406
	0.9653	0.9161	0.7797
	0.9683	0.9234	0.7659
	0.9654	0.9334	0.8422
	0.9682	0.9219	0.7432
	0.9642	0.9121	0.7889
	0.8611	0.8431	0.8004
	0.9762	0.9348	0.8154
	0.9666	0.9355	0.7982
	0.9664	0.9213	0.7863
	0.9668	0.9328	0.8358
	0.9679	0.8973	0.6046
	0.975	0.9214	0.6907
	0.9658	0.9303	0.7474
	0.968	0.932	0.8016
	0.9134	0.8995	0.9192
	0.9374	0.9193	0.9516
	0.9468	0.9091	0.8762
	0.9557	0.9377	0.8942
	0.9503	0.9334	0.933
	0.9572	0.9228	0.8947
	0.9633	0.9556	0.9387
	0.958	0.927	0.8686
	0.9489	0.9339	0.9589
	0.953	0.9412	0.9606
	0.716	0.7344	0.8797
	0.9533	0.9317	0.8977
	0.9261	0.9208	0.9001
	0.9573	0.9512	0.9201
	0.9307	0.9242	0.9132
	0.9506	0.9384	0.8999
	0.9618	0.9528	0.9615
	0.9145	0.8891	0.8244
	0.9526	0.9397	0.9458
	0.9559	0.927	0.9311
	0.9597	0.8898	0.7045
	0.948	0.8926	0.6569
	0.9432	0.9029	0.7672
	0.9559	0.9121	0.627
	0.9348	0.8906	0.7255
	0.9407	0.8766	0.7078
	0.9477	0.9059	0.6228
	0.9533	0.8803	0.6488
	0.8791	0.8245	0.6765
	0.9471	0.8744	0.549
	0.9298	0.8218	0.4542
	0.8861	0.8446	0.6228
	0.9219	0.8342	0.665
	0.9501	0.8935	0.5936
	0.9397	0.8798	0.7778
	0.9491	0.8939	0.6345
	0.9554	0.8926	0.5513
	0.942	0.8438	0.4657
	0.8957	0.8277	0.6869
	0.9438	0.8676	0.6428
	0.9606	0.9281	0.7669
	0.9746	0.9392	0.7892
	0.9813	0.9441	0.7924
	0.9557	0.8859	0.6193
	0.9698	0.8779	0.6827
	0.9593	0.9184	0.8141
	0.9757	0.9308	0.7422
	0.9774	0.9426	0.803
	0.9508	0.8711	0.7707
	0.9656	0.9289	0.8027
	0.9689	0.933	0.7754
	0.9737	0.929	0.8092
	0.9749	0.9239	0.8191
	0.9621	0.9261	0.8057
	0.97	0.9378	0.8228
	0.9681	0.9234	0.8024
	0.9727	0.923	0.7409
	0.8477	0.8335	0.6417
	0.9715	0.941	0.8567
	0.9701	0.9399	0.8172
	0.96	0.939	0.8921
	0.9257	0.9177	0.8927
	0.9252	0.9188	0.8351
	0.9113	0.911	0.8309
	0.9162	0.9201	0.8845
	0.9176	0.9214	0.9102
	0.887	0.9032	0.7746
	0.9373	0.912	0.8258
	0.8121	0.8448	0.9146
	0.9432	0.9326	0.8295
	0.8476	0.8247	0.8121
	0.9429	0.9242	0.8706
	0.9615	0.9491	0.8613
	0.9231	0.9277	0.8472
	0.9429	0.9428	0.9336
	0.9137	0.9113	0.8429
	0.9527	0.9305	0.9083
	0.8453	0.8307	0.766
	0.9662	0.9531	0.9331
	0.9225	0.9335	0.8679
	0.8972	0.8733	0.6352
	0.8992	0.8918	0.7729
	0.9421	0.9276	0.851
	0.89	0.8366	0.5359
	0.9199	0.9002	0.6948
	0.9008	0.9032	0.7741
	0.8649	0.8902	0.7451
	0.8912	0.7152	0.2198
	0.944	0.9266	0.8016
	0.9156	0.9113	0.7548
	0.9304	0.8718	0.6096
	0.9336	0.9175	0.7954
	0.9503	0.9005	0.7748
	0.9005	0.8888	0.6765
	0.8832	0.8599	0.6734
	0.8995	0.8949	0.7535
	0.83	0.8362	0.7399
	0.7841	0.752	0.4495
	0.9496	0.923	0.8552
	0.8775	0.8617	0.7616
	0.9328	0.8161	0.8456
	0.946	0.8792	0.8429
	0.9374	0.8286	0.8385
	0.9335	0.8415	0.8463
	0.9424	0.8007	0.8204
	0.9254	0.8503	0.7882
	0.9248	0.8325	0.7053
	0.9486	0.8714	0.8371
	0.9228	0.8463	0.8355
	0.87	0.7467	0.7641
	0.9569	0.8956	0.8339
	0.9389	0.8442	0.838
	0.9377	0.8278	0.8356
	0.936	0.8971	0.8452
	0.9341	0.8651	0.83
	0.923	0.7938	0.8359
	0.9388	0.7925	0.6653
	0.9368	0.9026	0.8862
	0.9324	0.8043	0.789
	0.9126	0.7682	0.7588
	0.8437	0.8638	0.8059
	0.6928	0.6784	0.5907
	0.6663	0.6578	0.8758
	0.6962	0.7407	0.6938
	0.877	0.8714	0.8654
	0.8878	0.8448	0.8473
	0.8276	0.8158	0.8166
	0.8126	0.7851	0.8723
	0.9258	0.918	0.9129
	0.8422	0.8568	0.8005
	0.8788	0.8719	0.872
	0.646	0.6268	0.7282
	0.8898	0.8565	0.8818
	0.7148	0.732	0.6518
	0.8073	0.8232	0.8295
	0.8803	0.8934	0.8763
	0.8943	0.8763	0.8505
	0.8555	0.8351	0.8138
	0.7796	0.8107	0.7655
	0.8752	0.8614	0.8357
	0.9206	0.8889	0.8317
	0.9528	0.9112	0.8342
	0.8746	0.8459	0.8059
	0.9588	0.9234	0.851
	0.9138	0.8671	0.8416
	0.8768	0.8212	0.7781
	0.9383	0.8907	0.7605
	0.9032	0.8893	0.8116
	0.9415	0.8897	0.7639
	0.9494	0.9146	0.8457
	0.9217	0.8968	0.84
	0.9033	0.8648	0.8061
	0.9516	0.9225	0.8678
	0.9088	0.8671	0.8022
	0.928	0.8869	0.8034
	0.8727	0.8772	0.8311
	0.927	0.9019	0.8159
	0.9336	0.8937	0.7502
	0.9578	0.9075	0.786
	0.9465	0.9008	0.7974

## Sheet: Figure3
	Movie 1	Movie 2	Movie 3	Movie 4	Movie 5	Movie 6	Movie 7	Movie 8	Movie 9	Movie 10	Movie 11	Movie 12	Movie 13	Movie 14	Movie 15	Movie 16	Movie 17	Movie 18	Movie 19	Movie 20
Population 7	-8.62823	-9.39922	14.3454	NaN	-10.9592	-3.55493	-69.3383	-69.3621	-21.2656	-74	-14.6065	-74	-74	-38.4438	-74	-69.0642	-26.6521	-74	NaN	-32.6473
Population 6	NaN	11.9244	1.29696	7.92097	-7.98585	-19.6403	-9.44203	NaN	-43.5592	-12.3528	-38.3768	13.0176	-5.27693	-23.6976	-2.04204	-37.3921	-23.7837	-74	-57.2652	-74
Population 5	NaN	-3.75978	-3.62238	6.8522	NaN	5.79582	NaN	-17.9811	17.0567	-13.9932	NaN	-26.0191	2.29192	-51.7416	-37.9366	-15.8266	-46.9542	-9.09481	-36.9842	-60.3701
Population 4	NaN	11.0695	-24.9565	-10.1391	-10.4763	2.21952	5.21749	4.9632	3.73533	23.6029	-4.85888	14.66	-16.2278	7.51272	-17.9738	-38.7812	-55.3773	-22.2779	-29.5643	-64.6722
Population 3	NaN	9.67238	7.41536	5.12464	-3.07217	10.3537	-9.5508	NaN	2.2038	-2.56052	-7.55606	-60.6414	-18.9548	-33.3552	-14.4193	33.1552	-17.162	NaN	-66.2805	-22.6769
Population 2	9.24451	-5.49527	50.8879	4.21518	8.85307	20.0843	22.7724	NaN	-9.93457	-10.0225	-0.383814	-11.6196	7.68312	-21.971	-2.36704	-21.3107	-48.9584	-2.14087	-50.5901	-59.0543
Population 1	44.3872	58.6616	-21.0383	6.85241	29.6068	-15.5741	29.4005	57.0268	-0.137442	46.1827	9.28789	26.8466	-14.9016	-7.24658	-10.3468	-36.3115	30.9763	43.2508	5.76106	-53.3536

## Sheet: Figure4b
Movie Frame	Neuron 1	Neuron 2	Neuron 3
1	5.46105	4.13689	1.62443
2	4.11854	2.92291	2.12698
3	4.11854	2.22231	2.58913
4	3.31901	1.9693	2.18562
5	3.65651	2.87525	2.53781
6	3.69674	2.02056	3.02557

## Sheet: Figure4c
	mean	variance	covariance
corr. Coefficients	0.9603	0.919	0.8066
	0.9631	0.9267	0.8415
	0.9671	0.9189	0.796
	0.9618	0.9219	0.7383
	0.9643	0.9178	0.8129
	0.9621	0.9238	0.8245
	0.9316	0.872	0.7111
	0.9651	0.8981	0.7009
	0.9619	0.9325	0.8175
	0.9651	0.9199	0.8297
	0.9578	0.8881	0.772
	0.9674	0.9157	0.8082
	0.9653	0.9167	0.7839
	0.9689	0.937	0.8192
	0.972	0.9284	0.8097
	0.9742	0.9461	0.8256
	0.9645	0.8999	0.7277
	0.9692	0.8918	0.779
	0.9684	0.9321	0.7683
	0.9683	0.9284	0.8112
	0.9334	0.9254	0.9125
	0.9378	0.9299	0.9325
	0.923	0.9088	0.8941
	0.9546	0.9514	0.9669
	0.9454	0.9048	0.9282
	0.9585	0.9235	0.8513
	0.9328	0.8811	0.8773
	0.9444	0.9341	0.8833
	0.9402	0.928	0.9765
	0.9566	0.9205	0.9292
	0.7612	0.7796	0.8463
	0.9328	0.9116	0.9681
	0.9141	0.9188	0.9065
	0.9555	0.9407	0.9487
	0.9443	0.9228	0.9266
	0.949	0.9458	0.9291
	0.9095	0.8771	0.874
	0.9281	0.8901	0.8343
	0.9404	0.9084	0.9054
	0.9474	0.9194	0.9067
	0.9324	0.8852	0.7194
	0.9384	0.8764	0.6167
	0.9236	0.8016	0.5968
	0.9454	0.9069	0.6726
	0.9321	0.8653	0.6651
	0.9356	0.8901	0.7431
	0.892	0.8239	0.6812
	0.9459	0.8504	0.6382
	0.9158	0.8435	0.6858
	0.9403	0.8864	0.6967
	0.9256	0.8541	0.7026
	0.9086	0.8626	0.5681
	0.9116	0.7929	0.6253
	0.9414	0.9121	0.713
	0.9465	0.8912	0.7733
	0.9327	0.8987	0.7198
	0.9406	0.8855	0.722
	0.8571	0.8003	0.4495
	0.9308	0.8851	0.6887
	0.9385	0.811	0.4801
	0.9713	0.9187	0.7621
	0.9529	0.9162	0.8143
	0.9681	0.9171	0.8686
	0.9391	0.8484	0.7489
	0.9623	0.9228	0.828
	0.959	0.9164	0.8228
	0.9627	0.8641	0.561
	0.9776	0.937	0.8261
	0.9675	0.9208	0.8438
	0.9388	0.7497	0.3909
	0.9748	0.9387	0.8118
	0.9628	0.9006	0.6858
	0.9618	0.9135	0.854
	0.9613	0.9243	0.7885
	0.955	0.9172	0.8092
	0.9704	0.9333	0.8113
	0.9697	0.9353	0.7721
	0.9655	0.9112	0.692
	0.9731	0.945	0.8481
	0.9566	0.9111	0.7681
	0.7834	0.7934	0.864
	0.9328	0.9135	0.874
	0.9291	0.9264	0.9264
	0.9386	0.9383	0.9011
	0.9394	0.9448	0.9356
	0.9275	0.9345	0.9283
	0.952	0.9395	0.9236
	0.9358	0.8993	0.7854
	0.8048	0.8313	0.8473
	0.9609	0.9447	0.8864
	0.9411	0.9061	0.8399
	0.9302	0.9077	0.8677
	0.9674	0.9389	0.8122
	0.9446	0.9541	0.9076
	0.9388	0.9407	0.9274
	0.9458	0.9324	0.9494
	0.8416	0.8473	0.9448
	0.8623	0.8576	0.8359
	0.9614	0.9561	0.9283
	0.9467	0.9248	0.919
	0.8467	0.7935	0.6
	0.86	0.8579	0.7399
	0.9171	0.881	0.73
	0.9009	0.8858	0.6671
	0.909	0.911	0.7543
	0.9217	0.9179	0.8209
	0.9469	0.94	0.8771
	0.9233	0.8174	0.3967
	0.9401	0.9143	0.7796
	0.9368	0.9108	0.7256
	0.9008	0.8389	0.5082
	0.917	0.8641	0.7095
	0.9154	0.8655	0.7371
	0.8849	0.8817	0.6796
	0.9278	0.9008	0.7494
	0.8187	0.8242	0.7423
	0.9121	0.9034	0.8148
	0.7758	0.7668	0.5482
	0.9537	0.9086	0.6933
	0.9343	0.8771	0.6595
	0.9246	0.8136	0.7722
	0.9456	0.8715	0.8039
	0.93	0.8268	0.8469
	0.8954	0.6838	0.7906
	0.9573	0.8983	0.8531
	0.9246	0.8747	0.7966
	0.943	0.8814	0.833
	0.8956	0.7741	0.8361
	0.9465	0.8422	0.8168
	0.9162	0.8378	0.8229
	0.916	0.8247	0.7626
	0.9584	0.8803	0.8654
	0.9529	0.906	0.8884
	0.9179	0.8302	0.8592
	0.9361	0.7583	0.7736
	0.9432	0.8476	0.7941
	0.9455	0.8566	0.8724
	0.9295	0.8724	0.8487
	0.9405	0.7766	0.627
	0.9137	0.8052	0.7695
	0.8088	0.8231	0.8626
	0.7338	0.7532	0.6633
	0.747	0.7525	0.8625
	0.8382	0.8444	0.8246
	0.8166	0.8581	0.8515
	0.7064	0.6749	0.8571
	0.7084	0.6442	0.8625
	0.6209	0.5578	0.8615
	0.8322	0.8614	0.8816
	0.8444	0.8354	0.8659
	0.7731	0.7823	0.8104
	0.7934	0.7482	0.7434
	0.8685	0.815	0.8747
	0.6918	0.7289	0.6574
	0.8616	0.8949	0.8837
	0.8675	0.8743	0.8625
	0.6704	0.621	0.8626
	0.881	0.8302	0.8164
	0.7824	0.8421	0.8378
	0.8352	0.8233	0.8523
	0.9223	0.896	0.8677
	0.9342	0.9038	0.8316
	0.9102	0.8765	0.8199
	0.9577	0.9115	0.8068
	0.9547	0.9244	0.8169
	0.9206	0.8787	0.8412
	0.9585	0.9308	0.8649
	0.9067	0.8854	0.8063
	0.9302	0.8906	0.8148
	0.9225	0.8788	0.7229
	0.9589	0.9299	0.8576
	0.9183	0.8771	0.7732
	0.9515	0.9266	0.8515
	0.9213	0.8837	0.8213
	0.9408	0.914	0.844
	0.9365	0.9158	0.8257
	0.9391	0.9219	0.8305
	0.9363	0.9078	0.8643
	0.95	0.8997	0.7405
	0.9498	0.9053	0.8287

## Sheet: Figure5
	Movie 1	Movie 2	Movie 3	Movie 4	Movie 5	Movie 6	Movie 7	Movie 8	Movie 9	Movie 10	Movie 11	Movie 12	Movie 13	Movie 14	Movie 15	Movie 16	Movie 17	Movie 18	Movie 19	Movie 20
Population 7	94.2464	35.8841	NaN	10.9819	NaN	NaN	24.4364	0.144673	-32.5742	8.79729	13.1988	NaN	-31.5059	-33.483	-0.310238	-46.1625	10.572	22.4477	13.3484	-41.5485
Population 6	NaN	-37.2784	-19.0007	5.60966	47.6481	17.9229	29.9489	19.0681	NaN	56.8244	22.4566	152.916	18.9306	17.825	-25.3485	-19.109	NaN	NaN	31.5854	25.0135
Population 5	NaN	NaN	109.332	33.405	50.2797	52.2862	21.2491	NaN	13.4068	44.9905	36.3589	43.7693	11.6851	29.1816	33.1952	NaN	49.6276	NaN	37.7141	54.6601
Population 4	10.7059	-65.1768	-14.9794	39.0435	72.004	NaN	21.0346	31.4273	43.6367	NaN	NaN	NaN	NaN	-6.68516	-29.747	-65.1742	57.7779	13.67	60.7468	34.556
Population 3	20.4092	49.7244	30.0687	-8.48149	-2.97221	24.3101	-16.0362	52.31	12.0549	NaN	47.8423	44.3054	-85.485	7.80696	-0.638185	10.4063	15.0326	42.6685	27.9488	4.61776
Population 2	17.363	-7.84478	21.4759	-15.9444	5.41884	26.9771	-8.3378	25.9749	5.14482	15.2503	5.97658	-4.63323	26.3195	9.09258	38.4881	24.9945	-25.7295	NaN	-35.1518	NaN
Population 1	100.359	137.297	86.4801	91.323	108.442	44.3119	116.857	136.196	115.174	103.807	118.916	87.4538	93.8718	136.886	109.966	70.7383	87.5753	82.0115	123.707	87.4206

## Sheet: Figure6a
	Rel. curvature zoom 1x	Rel. curvature zoom 2x
Natural	-26.8445	-6.33831
	-17.0706	3.47104
	-24.1347	-8.9191
	-19.404	3.47548
	-52.9772	-26.5044
	-39.1539	-24.5244
	-9.41568	0.994398
	-5.15677	15.0012
	-29.5534	10.3819
	-7.41443	-0.045131
Unnatural	48.6167	40.7916
	18.7676	64.7623
	35.5627	5.63602
	22.2767	22.9463
	46.8034	17.9436
	33.1616	-4.05108
	27.0217	32.476
	44.1868	40.1994
	26.1406	37.1284
	45.9339	27.4532

## Sheet: Figure6b
	Rel. curvature frame rate 1x	Rel. curvature frame rate 2x
Natural	-26.8445	-28.04
	-17.0706	-35.1947
	-24.1347	-11.6175
	-19.404	-7.67901
	-52.9772	-47.077
	-39.1539	-24.46
	-9.41568	8.70272
	-5.15677	-3.07654
	-29.5534	-3.06927
	-7.41443	-22.3531
	-6.33831	-17.926
	3.47104	6.87878
	-8.9191	7.99201
	3.47548	6.95575
	-26.5044	-20.8933
	-24.5244	-2.69866
	0.994398	8.9002
	15.0012	22.4957
	10.3819	-10.7866
	-0.045131	-1.66159
Unnatural	48.6167	29.7681
	18.7676	54.4706
	35.5627	87.1451
	22.2767	24.2439
	46.8034	41.7204
	33.1616	61.1255
	27.0217	29.5574
	44.1868	40.5781
	26.1406	46.2763
	45.9339	43.6394
	40.7916	59.0194
	64.7623	57.6682
	5.63602	48.5152
	22.9463	28.6371
	17.9436	44.5414
	-4.05108	38.0616
	32.476	38.4936
	40.1994	22.9492
	37.1284	42.4464
	27.4532	33.1802

[truncated: 10 more sheets: Figure6c, Figure7e, Figure7b, Suppl. Figure 1, Suppl. Figure 2, Suppl. Figure 4, Suppl. Figure 5, Suppl. Figure 6, Suppl. Figure 7, Suppl. Figure 8]
